# Supplementary material for: Mechanistic characterization of UDP‐glucuronic acid 4‐epimerase
Source: FEBS J. 2020 Aug 5;288(4):1163–78. doi: 10.1111/febs.15478 (PMC7984243; doi:10.1111/febs.15478)
Supplement: Supplementary file 1 — Fig. S1. Results of SDS‐PAGE of purified BcUGAepi (~37 kDa). Fig. S2. Calibration curve for HiLoad 16/60 Superdex 200 gel filtration column prepared with gel filtration standard mixture #1511901. Fig. S3. Gel filtration chromatogram of BcUGAepi detected by UV absorbance at 280 nm. Fig. S4. Absorbance spectrum of wild‐type BcUGAepi indicating the presence of a protein‐bound nicotinamide cofactor (260 nm, 340 nm). Fig. S5. HPLC chromatograms of NAD+, NADP+and NADH standards (a‐c) and supernatant of denatured BcUGAepi showing the cofactor content (d). Fig. S6. Influence of NAD+ concentration (0–1000 µM) on the catalytic activity of BcUGAepi with UDP‐GlcA. Fig. S7. Catalytic activity of BcUGAepi in the reaction with UDP‐GlcA at different temperatures. Fig. S8. Anion exchange chromatogram recorded during the purification of UDP‐α‐d‐galacturonic acid (UDP‐GalA). Fig. S9. Chromatogram recorded during the desalting step of UDP‐α‐d‐galacturonic acid. Fig. S10. HPLC chromatogram of purified and desalted UDP‐α‐d‐galacturonic acid. The purity of> 98% was obtained. Fig. S11. 1H NMR spectrum (500 MHz, D2O) of purified and desalted UDP‐α‐d‐galacturonic acid, δ 5.62 ppm (dd, 1H), 4.41 ppm (s, 1H), 4.23 ppm (m, 1H), 3.92 ppm (dd, 1H), 3.75 ppm (dd, 1H). Fig. S12. Chromatogram recorded during the purification of UDP‐α‐d‐4‐2H‐glucuronic acid. Fig. S13. Chromatogram recorded during the desalting of UDP‐α‐d‐4‐2H‐glucuronic acid. Fig. S14. HPLC chromatogram of purified and desalted UDP‐α‐D‐4‐2H‐glucuronic acid. The purity of> 99% was obtained. Fig. S15. 1H NMR spectrum (500 MHz, D2O) of purified and desalted UDP‐α‐d‐4‐2H‐glucuronic acid, δ 5.58 ppm (dd, 1H), 4.17 ppm (d, 1H), 3.74 ppm (d, 1H), 3.55 ppm (dd, 1H). Fig. S16. Time course of BcUGAepi reaction with UDP‐GalA as a substrate. Fig. S17. Michaelis‐Menten kinetics of the forward (a. UDP‐GlcA → UDP‐GalA) and reverse (b. UDP‐GalA → UDP‐GlcA) reaction catalyzed by BcUGAepi. Fig. S18. Multiple sequence alignment (prepared with Clustal O [file FEBS-288-1163-s001.zip]

Archive with 1 entries (1 files):
- febs15478-sup-0001-Supinfo.pdf
